# Supplementary material for: Bacterial Infections and Their Cell Wall Ligands Differentially Modulate Doxorubicin Sensitivity in Triple-Negative Breast Cancer Cells
Source: Microorganisms. 2025 Oct 7;13(10):2317. doi: 10.3390/microorganisms13102317 (PMC12566298; doi:10.3390/microorganisms13102317)
Supplement: Supplementary file 1 [file microorganisms-13-02317-s001.zip]

Archive with 1 entries (1 files):
- microorganisms-3904861-supplementary.pdf
